# Supplementary material for: Substrate engagement by the intramembrane metalloprotease SpoIVFB
Source: Nat Commun. 2024 Oct 17;15:8276. doi: 10.1038/s41467-024-52634-6 (PMC11486902; doi:10.1038/s41467-024-52634-6)
Supplement: Supplementary file 6 — Source Data [file 41467_2024_52634_MOESM6_ESM.xlsx]

## Sheet: Mutagenesis Primers
	Mutation	Primer (5' --> 3")
mutations in pro-σK	L16W_F	TGTTAAAGAGtggGTCTTTTTAGTATCTTACGTGAAAAACAATGCCTTTCC
	L16W_R	ACAAAGCCGAGCGCTGCG
	V17W_F	TAAAGAGCTTtggTTTTTAGTATCTTACGTGAAAAACAATGCC
	V17W_R	ACAACAAAGCCGAGCGCT
	F18W_F	AGAGCTTGTCtggTTAGTATCTTACGTG
	F18W_R	TTAACAACAAAGCCGAGC
	L19W_F	GCTTGTCTTTtggGTATCTTACGTG
	L19W_R	TCTTTAACAACAAAGCCG
	V20W_F	TGTCTTTTTAtggTCTTACGTGAAAAACAATGCC
	V20W_R	AGCTCTTTAACAACAAAGC
	S21W_F	See supplemental material of reference #21
	S21W_R	See supplemental material of reference #21
	Y22W_F	TTTAGTATCTtggGTGAAAAACAATGCC
	Y22W_R	AAGACAAGCTCTTTAACAA
	V23W_F	AGTATCTTACtgGAAAAACAATGCCTTTC
	V23W_R	AAAAAGACAAGCTCTTTAAC
	K24W_F	ATCTTACGTGtggAACAATGCCTTTC
	K24W_R	ACTAAAAAGACAAGCTCTTTAAC
	F18Amber_F	AGAGCTTGTCtagTTAGTATCTTACGTG
	F18Amber_R	TTAACAACAAAGCCGAGC
	F28Amber_F	AAACAATGCCtagCCACAACCGC
	F28Amber_R	TTCACGTAAGATACTAAAAAGACAAG
mutations in SpoIVFB	E44Q_F	ATTGATTCATcAGCTGGGGCATG
	E44Q_R	ACAATCAGGAGCAGACATAATAATG
	E57A_F	ATGCTGATTGctCATAATCTTCGC
	E57A_R	GTTTCTGGCATGTTCATC
	E83A_F	TTAAAGGAAGccTTTGCGGTCATTATTGCCGGACCTCTTC
	E83A_R	CGGCCGATTCCCGTGCTC
	H203A_F	TCGGCAAAGGgcCTATATCCATG
	H203A_R	TATTCCTCAAACAAGGAAAC
	Y204A_F	GCAAAGGCACgcTATCCATGTGAG
	Y204A_R	CGATATTCCTCAAACAAGG
	H206A_F	GCACTATATCgcTGTGAGATTTCTCCTCG
	H206A_R	CTTTGCCGATATTCCTCAAAC
	R208A_F	TATCCATGTGgcATTTCTCCTCGAAAG
	R208A_R	TAGTGCCTTTGCCGATATTC
	F209A_F	CCATGTGAGAgcTCTCCTCGAAAGG
	F209A_R	ATATAGTGCCTTTGCCGATATTC
	E212A_F	TTTCTCCTCGcAAGGTATTAC
	E212A_R	TCTCACATGGATATAGTG
	R213A_F	TCTCCTCGAAgctTATTACGGAAAAAACAGG
	R213A_R	AATCTCACATGGATATAGTG
	Y215A_F	CGAAAGGTATgcCGGAAAAAACAG
	Y215A_R	AGGAGAAATCTCACATGG
	R244A_F	CGAGTTCAAAgccGGCTGTAAGCATCC
	R244A_R	GCCATCACATGATAGACTTTATC
	Y204Amber_F	GCAAAGGCACtagATCCATGTGA
	Y204Amber_R	CGATATTCCTCAAACAAGGAAAC
	Y215Amber_F	CGAAAGGTATtagGGAAAAAACAG
	Y215Amber_R	AGGAGAAATCTCACATGG
Disulfide primers
	A27C_F	TCTTACGTGAAAAACAATtgcTTTCCACAACCGCTCTCAAG
	A27C_R	TGAGAGCGGTTGTGGAAAgcaATTGTTTTTCACGTAAGATAC
	L41C_F	GCGAAGAAAAAAAATACtgcGAGCTCATGGCTAAAGGG
	L41C_R	CCCTTTAGCCATGAGCTCgcaGTATTTTTTTTCTTCGCTGC
	E49C_F	CTCATGGCTAAAGGGGATtgcCATGCCAGAAACATGCTG
	E49C_R	CAGCATGTTTCTGGCATGgcaATCCCCTTTAGCCATGAG
	N53C_F	GGGGATGAACATGCCAGAtgcATGCTGATTGAGCATAATC
	N53C_R	ATTATGCTCAATCAGCATgcaTCTGGCATGTTCATCCCC
	E57C_F	GCCAGAAACATGCTGATTtgcCATAATCTTCGCTTGGTC
mutations in pro-σK	E57C_R	GACCAAGCGAAGATTATGgcaAATCAGCATGTTTCTGGC
	L60C_F	ATGCTGATTGAGCATAATtgtCGCTTGGTCGCCCATATTG
	L60C_R	AATATGGGCGACCAAGCGacaATTATGCTCAATCAGCATG
	A64C_F	CATAATCTTCGCTTGGTCtgcCATATTGTGAAAAAGTTC
	A64C_R	GAACTTTTTCACAATATGgcaGACCAAGCGAAGATTATG
	E78C_F	AATACAGGTGAGGATGCAtgcGACTTAATCTCCATCGGAAC
	E78C_R	TCCGATGGAGATTAAGTCgcaTGCATCCTCACCTGTATTTTC
	I81C_F	GCAGAGGACTTAATCTCCtgcGGAACGATCGGGCTTATTAAAG
	I81C_R	AATAAGCCCGATCGTTCCgcaGGAGATTAAGTCCTCTGC
	T85C_F	GACTTAATCTCCATCGGAtgcATCGGGCTTATTAAAGGAATTG
	T85C_R	TCCTTTAATAAGCCCGATgcaTCCGATGGAGATTAAGTC
	H203C_F	GAGGAATATCGGCAAAGGtgcTATATCCATGTGAGATTTC
	H203C_R	GAAATCTCACATGGATATAgcaCCTTTGCCGATATTCCTC
	Y204C_F	GAATATCGGCAAAGGCACtgtATCCATGTGAGATTTCTC
	Y204C_R	GAGAAATCTCACATGGATacaGTGCCTTTGCCGATATTC
	I205C_F	TATCGGCAAAGGCACTATtgcCATGTGAGATTTCTCCTC
	I205C_R	GAGGAGAAATCTCACATGgcaATAGTGCCTTTGCCGATATTC
	V207C_F	CAAAGGCACTATATCCATtgcAGATTTCTCCTCGAAAGG
	V207C_R	CCTTTCGAGGAGAAATCTgcaATGGATATAGTGCCTTTG
mutations in SpoIVFB	R208C_F	AGGCACTATATCCATGTGtgcTTTCTCCTCGAAAGGTATTAC
	R208C_R	ATACCTTTCGAGGAGAAAgcaCACATGGATATAGTGCCTTTG
	E212C_F	CATGTGAGATTTCTCCTCtgcAGGTATTACGGAAAAAAC
	E212C_R	GTTTTTTCCGTAATACCTgcaGAGGAGAAATCTCACATG
	Y214C_F	GATTTCTCCTCGAAAGGtgcTACGGAAAAAACAGGGAG
	Y214C_R	CTCCCTGTTTTTTCCGTAgcaCCTTTCGAGGAGAAATC
	Y215C_F	TTTCTCCTCGAAAGGTATtgcGGAAAAAACAGGGAGCTTG
	Y215C_R	AAGCTCCCTGTTTTTTCCgcaATACCTTTCGAGGAGAAATC
	K217C_F	CTCGAAAGGTATTACGGAtgcAACAGGGAGCTTGAGAAAC
	K217C_R	TTTCTCAAGCTCCCTGTTgcaTCCGTAATACCTTTCGAG

## Sheet: Fig. 4D Westerns
Shown below are the uncropped western blots used to quantify cleavage of pro-𝝈K variants in main figure 4D
Lane	Variant
1	ladder			Replicate #1					Replicate #2					Replicate #3
2	WT
3	E44Q (IVFB)
4	L16W
5	V17W
6	F18W		SpoIVFB
7	L19W
8	V20W
9	S21W
10	Y22W
11	V23W
12	K24W		pro-𝝈K
			𝝈K

## Sheet: Fig. 5B Westerns
Shown below are the uncropped western blots used to quantify cleavage of pro-𝝈K by SpoIVFB variants in main figure 5B
Lane	Variant
1	ladder
2	WT			Replicate 1					Replicate 2						Replicate 3
3	E44Q (IVFB)
4	H203A
5	Y204A
6	H206A
7	R208A
8	F209A
9	E212A
10	R213A
11	Y215A
12	Y204A/R208A

## Sheet: Fig. 5D Western
Shown below are the uncropped western blots showing photocrosslinking of unnatural amino acid pAzF incorporated at different positions in SpoIVFB or pro-𝝈K (main figure 5D)
			20 second chemilumiscence exposure								10 second chemilumiscence exposure

## Sheet: Crosslink distances
Below is a table of distances between pairs of residues used for disulfide crosslinking as calculated from the cryo-EM structure of SpoIVFB:Pro-𝝈K
SpoIVFB residue	sigK residue	Distance (Å) (C𝛽-C𝛽)
H203C	E78C	5.8
H203C	I81C	5
Y204C	L60C	6.6
Y204C	A64C	7
I205C	A27C	6.4
V207C	I81C	6.3
V207C	T85C	5.7
R208C	E57C	6.4
E212C	N53C	7.2
Y214C	N53C	8.2
Y214C	L41C	19.6
Y215C	N53C	4.5
Y215C	E49C	4.2
K127C	E49C	7.4

## Sheet: Fig. 5F Western
Shown below are the uncropped western blots showing disulfide crosslinking between single-cysteine variants of SpoIVFB and Pro-sK (main figure 5F)
The rightmost lanes are cropped images of the same blots showing the prestained protein molecular weight markers (numbers indicate kDa)
	left panel										right panel
								X-link product										X-link product
								SpoIVFB										SpoIVFB

## Sheet: Suppl Fig 1F
Uncropped SDS-PAGE gel showing lack of protease activation upon zinc addition
Samples were incubated under the indicated conditions for 5 hours before running the SDS-PAGE gel
Lane	Sample
1	MW marker
2	WT SpoIVFB:Pro-𝝈K	4°C
3	WT SpoIVFB:Pro-𝝈K + 10uM ZnCl
4	WT SpoIVFB:Pro-𝝈K + 10uM ZnCl + ATP
5	WT SpoIVFB:Pro-𝝈K + 10uM ZnCl + ATP + E. coli polar lipid
6	WT SpoIVFB:Pro-𝝈K	37°C
7	WT SpoIVFB:Pro-𝝈K + 10uM ZnCl
8	WT SpoIVFB:Pro-𝝈K + 10uM ZnCl + ATP
9	WT SpoIVFB:Pro-𝝈K + 10uM ZnCl + ATP + E. coli polar lipid										SpoIVFB
											Pro-sigmaK

## Sheet: Suppl Fig. 8B
Shown below is the uncropped western blot showing titration of oxidant concentration for three different pairs of SpoIVFB and Pro-sK variants subjected to disulfide crosslinking (supplemental figure 8B)
The rightmost lane is a cropped image of the same blot showing the prestained protein molecular weight markers (numbers indicate kDa)
									X-link product
									SpoIVFB

## Sheet: Suppl Fig. 8C
Shown below are the uncropped western blots showing both SpoIVFB and Pro-sK are in the crosslinked species (supplemental figure 8C)
The rightmost lanes are cropped images of the same blots showing the prestained protein molecular weight markers (numbers indicate kDa)
	α-FLAG								α-penta His										α-penta His longer exposure
							X-link product									X-link product								X-link product
							SpoIVFB									SpoIVFB								SpoIVFB
																Pro-σK								Pro-σK

## Sheet: Suppl Fig. 8D
Shown below are the uncropped western blots showing cysteine-less Pro-sK does not disulfide crosslink with single-cysteine SpoIVFB variants (supplemental figure 8D)
The rightmost lanes are cropped images of the same blots showing the prestained protein molecular weight markers (numbers indicate kDa)
		left panel									right panel
									X-link product										X-link product
									SpoIVFB										SpoIVFB

[truncated: 1 more sheets: Suppl Fig. 8E ]
